# Supplementary material for: Donor cord blood aging accelerates in recipients after transplantation
Source: Sci Rep. 2023 Feb 14;13:2603. doi: 10.1038/s41598-023-29912-2 (PMC9929229; doi:10.1038/s41598-023-29912-2)
Supplement: Supplementary file 1 — Supplementary Information 1. [file 41598_2023_29912_MOESM1_ESM.xlsx]

## Sheet: Sheet1
chrom		chr15	chr17	chr10	chr17	chr12	chr10	chr12	chr7	chr9	chr11	chr21	chr7	chr22	chr1	chr17	chr11	chr10	chr6	chr7	chr19	chr10	chr12	chr9	chr2	chr20	chr15	chr19	chr2	chr6	chr1	chr16	chr9	chr3	chr12	chr8	chr19	chr19	chr17	chr9	chr4	chr2	chr3	chr4	chr21	chr6	chr15	chr3	chr17
gene	Age	STRA6	KRT20	CX40.1	ARSG	MGP	CYP2E1	PAWR	SEC61G	DOLPP1	ST3GAL4	DSCR9	C7orf16	FLJ33814	SELP	MLLT6	SSRP1	C10orf27	FAM50B	MUC17	ZNF551	ZNF438	LAG3	C9orf85	REEP1	UCKL1	VPS18	TRIP10	HTRA2	KHDRBS2	SOAT1	ABCA3	C8G	ASTE1	GEFT	SFRP1	C19orf30	FLJ40365	KRTHA3B	C9orf64	SMARCAD1	JMJD1A	TEX264	SPATA18	CXADR	DDR1	CASC4	ABTB1	ZNF287
Case1	64	0.82121	0.773949	0.588756	0.929892	0.12131	0.744639	0.00979945	0.214559	0.0240795	0	0.0154202	0.425716	0.0292117	0.916531	0	0.144404	0.799789	0.479306	0.927968	0.00627615	0.743816	0.358788	0	0.0505992	0	0.285171	0.362478	0.0386385	0.0427873	0.089229	0.00238663	0.851434	0.0214755	0.206366	0.120584	0.0104784	0.555946	0.923709	0.275023	0.0486936	0.00346021	0.867971	0.283545	0.0338853	0.893057	0	0.323404	0.0631336
Case2	24	0.836083	0.769798	0.590067	0.927987	0.123998	0.748361	0.0127605	0.259804	0.0266365	0	0.00739645	0.324366	0.0352798	0.926279	0	0.231373	0.867819	0.503634	0.938666	0.0131341	0.842767	0.459116	0.0234114	0.0226064	0	0.221436	0.411294	0.0191571	0.0722415	0.0845117	0.00337268	0.834973	0.0125439	0.193995	0.141368	0.00862441	0.485817	0.931714	0.288593	0.0259594	0.0066345	0.877922	0.371152	0.0234458	0.872416	0	0.28938	0.0914781
Case3	74	0.753469	0.809845	0.6073	0.883019	0.155844	0.738657	0.0232636	0.227642	0.0387258	0	0.037889	0.52129	0.0120682	0.865864	0	0.181034	0.872737	0.604361	0.928882	0.00335089	0.781563	0.358734	0.00526316	0.0432503	0	0.223911	0.437935	0.0303777	0.0877243	0.125085	0	0.842657	0.0142328	0.222412	0.125663	0.0291935	0.456398	0.925589	0.258433	0.0458777	0.00623441	0.875036	0.328766	0.0239904	0.92618	0	0.301033	0.0793814
Case4	42	0.845914	0.811531	0.60429	0.973931	0.131655	0.772517	0.0105098	0.269755	0.020351	0	0.013587	0.46255	0.0240175	0.952824	0	0.19171	0.79944	0.513324	0.963558	0.00105541	0.88946	0.463415	0.0149254	0.0178571	0.00787402	0.214315	0.384813	0.0292479	0.0494524	0.0816823	0.0215385	0.871693	0.0120767	0.193018	0.0983815	0.0147225	0.51258	0.947764	0.281849	0.0141054	0.000669344	0.876477	0.339517	0.0164009	0.943376	0	0.241503	0.0532194
Case5	71	0.582616	0.767753	0.54292	0.894345	0.251696	0.747326	0.0147735	0.165375	0.0455799	0	0.0197568	0.410197	0.0113977	0.925875	0	0.172414	0.820843	0.596886	0.940171	0	0.926901	0.336973	0.00539084	0.0153257	0	0.25447	0.472397	0.0104895	0.0911778	0.175094	0.0141509	0.793333	0.0318159	0.222533	0.112103	0.017075	0.550835	0.924633	0.292269	0.0365631	0.0160571	0.816836	0.384901	0.0304709	0.883752	0	0.267727	0.0628981
Case6	27	0.828611	0.781967	0.511423	0.964892	0.0965804	0.602222	0.0135327	0.260241	0.022704	0	0.014631	0.497736	0.0306905	0.939357	0	0.145161	0.819459	0.577358	0.943175	0.00403226	0.794393	0.42375	0.0159151	0.026936	0	0.231626	0.360505	0.0291262	0.044368	0.0808703	0	0.854139	0.0111691	0.1878	0.0960148	0.0148633	0.440786	0.933976	0.247598	0.0462287	0.0052161	0.902503	0.383446	0.0240407	0.929709	0	0.251694	0.0654034
Case7	77	0.666905	0.791132	0.619803	0.797794	0.225397	0.713224	0.0230688	0.456647	0.0442727	0.043956	0.0123626	0.548666	0.0350027	0.961555	0	0.243056	0.898736	0.541953	0.93163	0.00469759	0.996656	0.354747	0.00537634	0.0781818	0	0.22527	0.484938	0.0235602	0.0907415	0.167406	0	0.84006	0.0134897	0.246508	0.180615	0.0186648	0.461683	0.912777	0.429876	0.0403701	0.00253593	0.836678	0.346739	0.0240712	0.874872	0	0.367918	0.0873646
Case8	67	0.814121	0.794548	0.634096	0.873973	0.0848035	0.800142	0.0140564	0.1	0.0315506	0	0.0144357	0.461265	0.0162125	0.913534	0	0.106195	0.860752	0.574612	0.953811	0.00248344	0.831889	0.34335	0.00338409	0.0348706	0	0.251962	0.424681	0.0126836	0.059517	0.096374	0.0133333	0.857605	0.031645	0.204214	0.148207	0.0163535	0.667426	0.929091	0.37422	0.0233172	0.00755786	0.893455	0.318349	0.0184385	0.933537	0.00390625	0.26458	0.102259
Case9	43	0.847595	0.788547	0.633377	0.958519	0.103829	0.792485	0.0132321	0.26893	0.0185164	0.0434783	0.0121359	0.370393	0.0280702	0.928843	0	0.254777	0.844831	0.536643	0.946048	0.00504125	0.832143	0.49846	0.00317965	0.0408627	0	0.33565	0.437286	0.0360825	0.0470172	0.107628	0	0.85223	0.0131808	0.169267	0.110319	0.00964765	0.529911	0.958622	0.35565	0.0138815	0.00819224	0.875563	0.289602	0.0294621	0.945482	0.00462963	0.317972	0.0629849
Case10	79	0.864532	0.802246	0.600577	0.911416	0.0663934	0.736274	0.0108324	0.373196	0.0314441	0	0.0125477	0.386246	0.0325602	0.94866	0.015	0.267442	0.860891	0.574885	0.94854	0.0071249	0.820163	0.462793	0.0015083	0.0337268	0	0.270472	0.437256	0.0221694	0.0832205	0.102779	0.0272537	0.895556	0.0161858	0.239849	0.123472	0.0179395	0.593163	0.943478	0.356406	0.0148976	0.00415677	0.909311	0.399368	0.0416042	0.893467	0	0.321181	0.0935551
Case11	71	0.781355	0.828571	0.711227	0.754306	0.347104	0.774876	0.0161043	0.427105	0.0290035	0.00653595	0.0196078	0.489829	0.0451045	0.962882	0.00671141	0.313869	0.912502	0.479522	0.966189	0.00958313	0.936957	0.584364	0.002457	0.0365448	0.0403226	0.274203	0.425776	0.0270677	0.0802155	0.194059	0.004	0.914956	0.0360042	0.227285	0.125204	0.0174564	0.307796	0.950042	0.376799	0.0340184	0.0141104	0.902511	0.341634	0.0210391	0.77607	0	0.382098	0.0733882
Case12	68	0.743714	0.800458	0.594853	0.885402	0.144476	0.61807	0.0218401	0.28833	0.0405003	0	0.0324737	0.402018	0.0183544	0.937087	0	0.198276	0.91452	0.581257	0.914894	0.00945307	0.917415	0.34491	0.0194175	0.0974576	0	0.23429	0.48882	0.0141066	0.0788472	0.177813	0.0342205	0.756098	0.0159989	0.259216	0.150863	0.0174564	0.371928	0.920341	0.376936	0.0539715	0.00375375	0.916464	0.290783	0.020123	0.89528	0	0.259412	0.11237
Case13	51	0.900234	0.820918	0.635545	0.959366	0.0802446	0.773333	0.00987444	0.136449	0.0262544	0	0.0139027	0.380041	0.0252583	0.947263	0	0.206107	0.866401	0.534838	0.956413	0.00268817	0.877871	0.525656	0	0.0290909	0	0.3003	0.396131	0.0328849	0.0390504	0.0710452	0	0.89083	0.0117287	0.208174	0.110087	0.0179533	0.534736	0.945975	0.262456	0.00806452	0.00357568	0.912938	0.291308	0.0141146	0.918288	0	0.305156	0.064861
Case14	33	0.753543	0.801025	0.6692	0.912779	0.162214	0.79659	0.00994335	0.240291	0.0239766	0	0.0215739	0.62046	0.0353805	0.949893	0.008	0.161972	0.845253	0.446864	0.958842	0.0034622	0.877527	0.443476	0.00580552	0.0219378	0	0.276491	0.420089	0.0581583	0.0523921	0.107835	0	0.887417	0.0232063	0.213977	0.126362	0.0178876	0.584615	0.935182	0.389648	0.0386016	0.00383387	0.859752	0.369151	0.0307071	0.907572	0	0.270567	0.0713315
Case15	62	0.881956	0.794398	0.595181	0.943353	0.088391	0.798831	0.00800669	0.342553	0.0190132	0	0.00712287	0.403762	0.0258028	0.935944	0.00892857	0.228346	0.807844	0.530055	0.948327	0.00257069	0.803674	0.460818	0.0063593	0.0254237	0	0.241516	0.344971	0.0209251	0.0294333	0.0542933	0.00636943	0.875979	0.00883701	0.175775	0.115821	0.00948276	0.66812	0.945354	0.272441	0.0168776	0.00265604	0.904828	0.377548	0.0289979	0.915612	0	0.245278	0.078869
Case16	66	0.826702	0.803307	0.561529	0.948565	0.0769231	0.799114	0.0101861	0.168856	0.0289911	0	0.0129765	0.454333	0.0254777	0.934297	0	0.268116	0.813243	0.529467	0.927459	0.00350263	0.824885	0.382824	0	0.0221328	0	0.176773	0.362956	0.0400668	0.0523305	0.0713791	0	0.875	0.00829413	0.158339	0.110497	0.00527983	0.438685	0.94707	0.311245	0.0135922	0.00232558	0.90515	0.359322	0.0169581	0.957101	0.0306122	0.319191	0.0726257
Case17	62	0.858188	0.766375	0.616516	0.974138	0.0598333	0.743842	0.00846728	0.14059	0.0196453	0.0229885	0.00797546	0.501147	0.0177683	0.905511	0	0.196203	0.809823	0.553719	0.942833	0.00384862	0.85173	0.425436	0.00743494	0.030426	0	0.267636	0.370561	0.0370879	0.0501891	0.075208	0.00303951	0.844113	0.0228057	0.203942	0.126063	0.00930713	0.605114	0.944953	0.343534	0.0320388	0.00514139	0.899646	0.330804	0.0213632	0.916667	0	0.283628	0.0644307
Case18	69	0.855731	0.782598	0.580486	0.919175	0.0966725	0.62069	0.0106686	0.175953	0.0226857	0.0718232	0.0191987	0.467778	0.0201699	0.912714	0.00694444	0.2	0.82435	0.553684	0.941939	0.00587703	0.8826	0.436461	0.0103493	0.0467742	0	0.248403	0.364697	0.0168599	0.049793	0.108101	0	0.845455	0.017938	0.185834	0.119007	0.00507983	0.406952	0.938879	0.333333	0.0163934	0.0017321	0.886954	0.374952	0.0234949	0.894737	0	0.19828	0.100119
Case19	71	0.836545	0.841917	0.631519	0.932444	0.126751	0.781879	0.00700959	0.166667	0.0228867	0.0151515	0.00985915	0.446891	0.0334448	0.964464	0	0.308642	0.936879	0.490604	0.944609	0.00437637	0.892857	0.576998	0.00365408	0.0345369	0.0344828	0.310151	0.323368	0.019981	0.065891	0.110384	0.0169903	0.843902	0.0197978	0.199002	0.0858292	0.00760193	0.259664	0.946903	0.246352	0.0212219	0.00194175	0.912349	0.306862	0.014391	0.913347	0	0.350887	0.0716284
Case20	30	0.861285	0.809903	0.637749	0.935452	0.102564	0.763855	0.00609693	0.348252	0.023555	0.00826446	0.00592365	0.477164	0.0217172	0.93131	0.0283019	0.325203	0.925262	0.532628	0.922063	0.00689316	0.841969	0.631241	0.00257069	0.0601626	0	0.312515	0.405583	0.0156076	0.0784753	0.136269	0.0497238	0.838816	0.0224954	0.185792	0.0831356	0.00571429	0.254245	0.94387	0.353936	0.0165468	0.000668003	0.920311	0.39676	0.0168495	0.929847	0	0.31992	0.100517
Case21	21	0.850625	0.749864	0.576476	0.914401	0.118524	0.749436	0.0100047	0.237069	0.0252484	0	0.0183577	0.455714	0.02577	0.829024	0	0.274854	0.814037	0.566119	0.928294	0.00742459	0.848709	0.394122	0.00133869	0.0470016	0.015625	0.249384	0.378648	0.0513595	0.0662976	0.101449	0.0168539	0.888211	0.0224399	0.173392	0.126991	0.0134656	0.579545	0.94113	0.325382	0.0196078	0.00586667	0.877866	0.365423	0.0242567	0.902882	0	0.279496	0.0618047
Case22	52	0.889078	0.811176	0.658726	0.86839	0.124591	0.786863	0.006894	0.0760331	0.0277937	0	0.00441609	0.307426	0.0312695	0.970702	0	0.290076	0.922864	0.553151	0.947135	0.00565291	0.83455	0.658744	0.00125786	0.00881057	0	0.297154	0.38714	0.023622	0.0417518	0.100736	0.0163043	0.89661	0.0120733	0.184157	0.101637	0.00668577	0.224375	0.954461	0.288328	0.0192616	0	0.907683	0.347709	0.00987433	0.916449	0	0.322618	0.0784463
Case23	63	0.82717	0.81067	0.632634	0.920502	0.117506	0.737063	0.0104879	0.181658	0.0269053	0.0162602	0.00970874	0.507142	0.0286944	0.963249	0.00892857	0.3	0.875812	0.573482	0.940378	0.00112423	0.840999	0.516159	0	0.0240137	0	0.262228	0.413488	0.023175	0.0511556	0.16709	0.0209581	0.867452	0.0236261	0.224114	0.123618	0.0109705	0.392054	0.93765	0.252475	0.0140351	0.0076442	0.885152	0.310285	0.021106	0.946512	0	0.385235	0.0921844
Case24	53	0.927835	0.830525	0.60344	0.963041	0.0433229	0.709677	0.0160691	0.207627	0.0299836	0.0487805	0.0071924	0.482133	0.00839054	0.97182	0	0.1875	0.8529	0.659389	0.948417	0.00308071	0.839065	0.559755	0.00194932	0.0331384	0	0.31947	0.368555	0.0171504	0.0375351	0.0839666	0	0.886054	0.0167592	0.199306	0.0857186	0.0198915	0.431647	0.947484	0.318807	0.0106952	0.00240385	0.930297	0.318774	0.0202238	0.959211	0	0.318323	0.0714873
Case25	62	0.864566	0.821861	0.610267	0.918511	0.169296	0.872996	0.0106607	0.0996377	0.0248255	0.0133333	0.00960439	0.382927	0.00692308	0.953361	0	0.235714	0.901307	0.531876	0.93685	0.00671488	0.824777	0.519278	0	0.0466418	0.0173913	0.236575	0.349754	0.0487013	0.0517143	0.121767	0.0112676	0.850812	0.0205407	0.205273	0.0902513	0.00462107	0.441885	0.949058	0.290429	0.025729	0.00175234	0.896698	0.502102	0.0138481	0.922801	0	0.480046	0.172366
Case26	67	0.841595	0.816952	0.614116	0.913043	0.109654	0.813996	0.0112721	0.398515	0.0220761	0	0.0113636	0.504343	0.0311419	0.96965	0	0.321101	0.916034	0.558237	0.938776	0.000716332	0.868044	0.649316	0	0.038835	0	0.26959	0.411628	0.0261324	0.0659845	0.129113	0	0.912802	0.0288433	0.240412	0.104073	0.00766284	0.216552	0.939121	0.324045	0.0211443	0	0.917697	0.388371	0.0113568	0.899818	0	0.359558	0.116667
Case27	67	0.904245	0.800492	0.594815	0.963054	0.0556529	0.710914	0.0126733	0.181609	0.0249263	0.0245902	0.00546968	0.535562	0.0376	0.92276	0.0102041	0.156716	0.796184	0.516833	0.945925	0.00620768	0.863441	0.438074	0	0.0258824	0	0.28274	0.394175	0.0282413	0.0471296	0.100319	0.0115385	0.854949	0.016663	0.1959	0.10919	0.0123223	0.481268	0.931558	0.257109	0.0231164	0	0.924436	0.315617	0.0241128	0.930398	0	0.327231	0.0794543
Case28	71	0.88225	0.826087	0.671778	0.95561	0.111065	0.750643	0.0103134	0.243437	0.0158481	0	0.00747808	0.397742	0.0596546	0.950297	0	0.248485	0.858038	0.515435	0.937867	0.00115607	0.847953	0.564395	0	0.0298211	0	0.299557	0.35274	0.0215569	0.0388898	0.0980326	0	0.873964	0.0187135	0.212437	0.108905	0.0116167	0.367466	0.940663	0.30712	0.00775194	0.00559552	0.895005	0.318798	0.0201594	0.916312	0	0.269792	0.060778
Case29	46	0.821256	0.787123	0.571356	0.944891	0.107176	0.708767	0.00813821	0.23601	0.0262548	0	0.0128205	0.610454	0.01002	0.87101	0.021978	0.03	0.830973	0.574634	0.94563	0.00342466	0.868066	0.360213	0.00795229	0.0365591	0	0.278033	0.401697	0.0325444	0.0407184	0.108293	0	0.894523	0.0119664	0.205411	0.132763	0.00930233	0.625517	0.92841	0.322222	0.0225933	0.00180995	0.871193	0.371932	0.0182768	0.929134	0	0.180733	0.0614948
Case30	65	0.801418	0.819783	0.612225	0.964286	0.0728939	0.695652	0.0134628	0.286682	0.0283861	0	0.0121918	0.459839	0.0231635	0.891616	0	0.108527	0.794088	0.525515	0.947506	0.00986079	0.796415	0.425787	0.0147059	0.0347072	0	0.251663	0.396168	0.0517928	0.0424536	0.0550162	0.0233333	0.885845	0.0118277	0.201792	0.109897	0.0244421	0.524608	0.943473	0.261278	0.0196078	0.00155521	0.901718	0.358591	0.0216622	0.934316	0	0.295779	0.105769
Case31	72	0.843373	0.731604	0.558761	0.952527	0.151899	0.785714	0.0126258	0.0970655	0.0220683	0	0.0114517	0.350135	0.0246637	0.947263	0	0.209524	0.905157	0.566304	0.937409	0.00846154	0.85283	0.63196	0.00660793	0.0359116	0	0.271548	0.35279	0.0321716	0.0571306	0.131237	0.0282258	0.856842	0.0201572	0.260376	0.123688	0.011734	0.61814	0.939439	0.530095	0.0249406	0.00538213	0.896398	0.238327	0.0239626	0.947935	0	0.417524	0.159465
Case32	54	0.728541	0.83088	0.706625	0.882023	0.20409	0.75625	0.0130199	0.210856	0.0304731	0.0217391	0.0204503	0.355353	0.0407091	0.96171	0.0241935	0.226891	0.943658	0.600334	0.95025	0.00745527	0.889277	0.51369	0	0.0273504	0	0.248165	0.39182	0.0211361	0.0637628	0.158103	0.011236	0.849548	0.0164629	0.181646	0.135575	0.0131464	0.348028	0.929289	0.310241	0.0142755	0.000560224	0.926067	0.305175	0.0226401	0.927161	0	0.398416	0.0980013
Case33	73	0.905956	0.824261	0.668416	0.971623	0.016559	0.8	0.00906813	0.188406	0.0225399	0	0.00800712	0.470865	0.0178771	0.889468	0	0.152542	0.697337	0.527242	0.950782	0.00419664	0.703311	0.442266	0.00587084	0.0631164	0	0.255847	0.379741	0.0469716	0.0305556	0.0660975	0.00607903	0.917976	0.0105949	0.199503	0.121993	0.00688299	0.747218	0.94161	0.361868	0.0162866	0.00517799	0.920242	0.27514	0.0198288	0.953488	0.0326087	0.230751	0.0394525
Case34	63	0.907808	0.821441	0.690778	0.918648	0.132418	0.778249	0.00544647	0.184982	0.0225725	0	0.002849	0.37931	0.0314286	0.956395	0.0246914	0.22314	0.885531	0.596059	0.949105	0.00804829	0.817618	0.634089	0	0.0271845	0	0.292456	0.379003	0.0216802	0.0680295	0.0942308	0.00716846	0.904085	0.0113049	0.184412	0.117188	0.0131579	0.314253	0.952357	0.347538	0.0166667	0	0.920576	0.284994	0.0128008	0.929191	0	0.367582	0.060177
Case35	75	0.934095	0.780758	0.555461	0.987654	0.0605949	0.745928	0.00779449	0.135729	0.0254274	0	0.00925147	0.600105	0.0345395	0.900088	0	0.198582	0.788239	0.531897	0.962376	0.00208442	0.792153	0.432262	0.00141443	0.0412541	0	0.273857	0.384851	0.059867	0.0355742	0.0691079	0	0.867629	0.0187512	0.197273	0.107509	0.0152856	0.529619	0.948618	0.361086	0.0303244	0.00477042	0.910759	0.392533	0.0136505	0.959071	0	0.269727	0.0700758
Case36	32	0.848394	0.780822	0.631421	0.967901	0.0842491	0.699301	0.0123365	0.148148	0.0240204	0.013986	0.0121072	0.510617	0.0114226	0.915473	0.010101	0.312	0.817372	0.537719	0.929429	0.00242131	0.858911	0.366225	0.00185529	0.0291667	0	0.274425	0.388836	0.0180305	0.0519174	0.0790932	0	0.856128	0.00742804	0.173753	0.114181	0.0147348	0.573099	0.931786	0.330871	0.0103448	0.00811209	0.869409	0.310509	0.0268722	0.923292	0	0.225383	0.078138
Case37	29	0.879326	0.810473	0.610899	0.964208	0.0469027	0.79889	0.0110949	0.084991	0.0220405	0.0833333	0.00822249	0.333113	0.0256598	0.936034	0	0.213235	0.852476	0.462832	0.932528	0.00791855	0.745432	0.418182	0	0.040619	0	0.23785	0.420186	0.0378289	0.0660066	0.0750234	0.00952381	0.877863	0.0179067	0.187845	0.109122	0.0141557	0.505521	0.955321	0.332039	0.0111732	0.00330852	0.915021	0.549881	0.0173465	0.943284	0.015625	0.297297	0.102887
Case38	53	0.834711	0.84599	0.684541	0.887795	0.151639	0.747804	0.00909091	0.17509	0.0221197	0	0.0192027	0.601297	0.0423387	0.96896	0.00806452	0.149068	0.891103	0.592943	0.922154	0.00596529	0.873633	0.500721	0	0.0319549	0	0.286885	0.396567	0.00937866	0.04402	0.140146	0.00974026	0.864507	0.0310283	0.204752	0.139594	0.0136635	0.304816	0.941679	0.335611	0.0224539	0.00699301	0.912933	0.318154	0.0299349	0.892121	0	0.287852	0.095203
Case39	55	0.81694	0.808011	0.644152	0.919954	0.119565	0.77594	0.0119961	0.341667	0.0233244	0	0.0154519	0.41408	0.0355068	0.922501	0	0.231884	0.834141	0.525373	0.933498	0.00661157	0.82732	0.497365	0.00520833	0.0124224	0.0119048	0.293537	0.372093	0.0111111	0.0463125	0.128744	0.0178571	0.860095	0.0148636	0.198003	0.0969906	0.00996016	0.641622	0.950256	0.361995	0.0131687	0.00282885	0.871338	0.284213	0.0197495	0.896409	0.0206186	0.277807	0.098893
Case40	45	0.782765	0.811394	0.635519	0.870229	0.165726	0.781711	0.0125491	0.111842	0.0253911	0	0.0225122	0.347034	0.0307995	0.925349	0	0.333333	0.889539	0.50087	0.953142	0.00217865	0.875513	0.455134	0	0.0318471	0.0119048	0.278307	0.371442	0.0442177	0.0808511	0.146298	0.00632911	0.840555	0.016672	0.201097	0.0987757	0.0119816	0.473684	0.936761	0.269604	0.0269331	0.00221239	0.866709	0.285314	0.0178201	0.922872	0	0.370556	0.101002
Case41	49	0.706678	0.773096	0.537748	0.937309	0.173511	0.703148	0.0141411	0.258373	0.0273585	0.0387097	0.0252754	0.470369	0.0166205	0.938532	0.037037	0.214286	0.855747	0.513929	0.938021	0.00559701	0.879875	0.350965	0.0035461	0.0186047	0.0357143	0.17623	0.39759	0.0376506	0.0791151	0.152536	0.00666667	0.860544	0.0134246	0.211874	0.128905	0.0144231	0.3907	0.909871	0.326733	0.024	0.00482315	0.865398	0.424408	0.023796	0.931133	0	0.280519	0.0631488
Case42	56	0.873096	0.812892	0.563287	0.931475	0.11687	0.739051	0.00845878	0.322368	0.0273357	0	0.0131505	0.443669	0.0393375	0.881964	0	0.23301	0.859586	0.581188	0.931385	0.004329	0.844237	0.498481	0.0017301	0.0169492	0	0.239428	0.388615	0.0230179	0.0507552	0.091403	0	0.864528	0.00669003	0.204333	0.0895709	0.0179136	0.481143	0.952859	0.316637	0.0119048	0.00509338	0.85768	0.367739	0.00934579	0.892489	0	0.279451	0.0568475
Case43	64	0.812999	0.8175	0.557719	0.954866	0.0879121	0.789683	0.00645771	0.271357	0.0173536	0	0.0111654	0.514275	0.00793021	0.922157	0	0.34375	0.815013	0.572347	0.950889	0.00219138	0.850158	0.481725	0.0040404	0.0245536	0.0196078	0.27738	0.401478	0.0546529	0.0512923	0.0838911	0.0198413	0.868535	0.012419	0.191188	0.136003	0.00576701	0.48643	0.950985	0.346352	0.0305776	0	0.874693	0.430331	0.0244875	0.876997	0	0.312997	0.0766456
Case44	21	0.756689	0.813203	0.729287	0.943697	0.151995	0.776246	0.0126874	0.281619	0.0295135	0.054878	0.0216055	0.458072	0.045689	0.934225	0	0.11465	0.904767	0.577718	0.965906	0.00120096	0.805692	0.434549	0.00503778	0.041847	0.0265487	0.234217	0.412555	0.0306383	0.070826	0.154734	0.0172414	0.871473	0.0176903	0.264864	0.142091	0.01822	0.410611	0.932622	0.323043	0.0187702	0.00594273	0.916309	0.303716	0.0258456	0.943953	0.0181818	0.322417	0.137824
Case45	60	0.847727	0.819316	0.581135	0.974026	0.0991416	0.76988	0.00952079	0.308594	0.0229104	0.0121212	0.0158586	0.366377	0.0214811	0.958103	0	0.238806	0.841103	0.503679	0.924262	0.00157978	0.862112	0.474026	0	0.0420032	0.00934579	0.300722	0.329642	0.0523466	0.0485207	0.0935945	0.00566572	0.893701	0.0108124	0.205615	0.111313	0.0086072	0.503332	0.945429	0.31424	0.0149254	0.00652742	0.891503	0.291087	0.0174742	0.93007	0	0.235096	0.0515464
Case46	68	0.780543	0.759024	0.456924	0.977273	0.098279	0.664179	0.00864304	0.0898305	0.0308605	0	0.00882724	0.550873	0.0140931	0.882345	0.00847458	0.170068	0.711856	0.557498	0.935917	0.0061237	0.837703	0.347126	0.00369004	0.0355649	0	0.238108	0.417722	0.0358891	0.0279943	0.086267	0	0.889637	0.0113495	0.176973	0.112604	0.0107949	0.715903	0.934042	0.285028	0.035443	0.00423131	0.885706	0.39164	0.0213601	0.936567	0	0.193215	0.0436068
Case47	72	0.849656	0.809051	0.630989	0.957286	0.102649	0.629559	0.0121187	0.352941	0.0386049	0	0.0192897	0.438754	0.0563859	0.953781	0	0.1875	0.863432	0.551901	0.946389	0.00352113	0.871148	0.525493	0.00374532	0.0391389	0	0.286226	0.348354	0.0367534	0.0537494	0.11064	0.0075188	0.860606	0.0130579	0.206318	0.119704	0.0174757	0.598733	0.942068	0.317627	0.029552	0.00727273	0.927181	0.359328	0.0192593	0.938307	0.0144928	0.353934	0.0933333
Case48	61	0.701831	0.872451	0.772604	0.809473	0.273276	0.764179	0.0124538	0.328605	0.0445119	0.0409836	0.0117583	0.338978	0.036208	0.968595	0.0103093	0.373134	0.941063	0.521179	0.9393	0.00598802	0.91067	0.557001	0	0.029106	0	0.313749	0.395213	0.0397946	0.0756041	0.188302	0	0.875691	0.0296244	0.194188	0.0938585	0.0149105	0.227096	0.93446	0.326168	0.0153291	0.00213675	0.911601	0.321949	0.0295316	0.932584	0	0.443613	0.0964975
Case49	69	0.858871	0.800083	0.665217	0.904372	0.151091	0.75507	0.00660522	0.157518	0.0237954	0	0.00966517	0.391616	0.0303644	0.930104	0	0.242718	0.887393	0.585071	0.934705	0.00406229	0.874789	0.614862	0.00363636	0.039749	0	0.371438	0.488571	0.0306644	0.0417714	0.114002	0.0137615	0.901606	0.012531	0.195686	0.166301	0.013905	0.283679	0.941022	0.376953	0.0118026	0.00638686	0.890462	0.28775	0.0153846	0.890769	0	0.383241	0.0486111
Case50	71	0.828713	0.795067	0.667749	0.913302	0.129271	0.796848	0.0152244	0.282353	0.03125	0	0.0119533	0.408798	0.0252101	0.930263	0.010101	0.352113	0.839813	0.514155	0.943987	0.00389358	0.427504	0.500177	0.00426439	0.0288889	0.0192308	0.282137	0.349538	0.0197269	0.0663257	0.125042	0.00682594	0.909253	0.0149663	0.177932	0.110039	0.00535906	0.452073	0.928175	0.288136	0.0173913	0.00371471	0.89786	0.290205	0.012006	0.90284	0	0.272343	0.0805648
Control1	7	0.811024	0.786877	0.714138	0.904091	0.304973	0.715403	0.0674546	0.512806	0.0996619	0.0791162	0.0905227	0.599943	0.123727	0.905969	0.12175	0.274049	0.77157	0.499354	0.853962	0.0710212	0.885463	0.39277	0.0608986	0.12045	0.0113492	0.34336	0.4285	0.0919623	0.138863	0.154619	0.0152912	0.857976	0.0911962	0.337256	0.217324	0.0390433	0.525302	0.900961	0.43262	0.0890089	0.0780163	0.730832	0.431355	0.119084	0.842932	0.123108	0.364283	0.155931
Control2	10	0.853628	0.78606	0.650251	0.907146	0.224766	0.788535	0.0703471	0.322183	0.0963181	0.0596405	0.102954	0.541708	0.0896553	0.816594	0.13005	0.248106	0.756395	0.50341	0.855616	0.0535119	0.850797	0.373257	0.0596203	0.10629	0.0128215	0.341772	0.50448	0.100875	0.107151	0.126128	0.0204211	0.852315	0.0724637	0.329343	0.212996	0.0395924	0.597772	0.894355	0.421924	0.0757522	0.068365	0.816755	0.41337	0.110635	0.870584	0.100411	0.345056	0.142173
Control3	10	0.837364	0.757293	0.62204	0.915682	0.323973	0.700188	0.0880355	0.444665	0.124081	0.0745	0.101065	0.495281	0.139418	0.834295	0.169706	0.299972	0.819946	0.472623	0.855531	0.0579183	0.853852	0.420522	0.07401	0.129643	0.00359623	0.371337	0.561713	0.139105	0.159363	0.180195	0.0250159	0.854441	0.09524	0.31114	0.253318	0.0540379	0.538066	0.896045	0.436527	0.115118	0.0757343	0.799356	0.459222	0.118032	0.869655	0.139651	0.395457	0.15868
Control4	10	0.818134	0.773303	0.708861	0.919628	0.337151	0.750289	0.086056	0.565212	0.111253	0.0810167	0.106972	0.504453	0.14181	0.786548	0.154986	0.339336	0.814056	0.519386	0.874886	0.0657866	0.899756	0.467347	0.0771007	0.121968	0.0113815	0.364145	0.513154	0.126158	0.198245	0.159917	0.0260209	0.86439	0.120829	0.351696	0.2093	0.0480497	0.563905	0.904684	0.466729	0.0992179	0.0838807	0.762049	0.528894	0.13599	0.871593	0.134927	0.359886	0.153809
Control5	11	0.839255	0.842067	0.756095	0.894465	0.35779	0.81891	0.0980033	0.354782	0.0993736	0.0672923	0.109234	0.549589	0.149457	0.847576	0.145659	0.364618	0.850216	0.545074	0.896225	0.0656682	0.880707	0.483273	0.067284	0.144595	0.00614169	0.369228	0.63591	0.0971109	0.162828	0.149143	0.0253715	0.895176	0.106068	0.34656	0.217475	0.0370276	0.498514	0.902079	0.464057	0.102218	0.0687047	0.753475	0.546655	0.133672	0.868232	0.103114	0.416157	0.127584
Control6	15	0.836596	0.821904	0.661539	0.955124	0.244452	0.727762	0.0889281	0.348682	0.108458	0.0463879	0.0841226	0.537618	0.122458	0.77985	0.106855	0.272433	0.815556	0.537646	0.882908	0.0637059	0.901406	0.355198	0.0415162	0.144799	0	0.305717	0.488738	0.119013	0.199702	0.1291	0.00587975	0.845618	0.0870139	0.315512	0.244105	0.0400626	0.597205	0.882313	0.428046	0.0742319	0.0513161	0.812177	0.502363	0.143716	0.876294	0.0975542	0.358303	0.126614
Control7	16	0.880344	0.79512	0.641119	0.914527	0.117032	0.815497	0.0659019	0.405728	0.0852247	0.0399264	0.0827902	0.540457	0.132107	0.890699	0.134639	0.271565	0.773005	0.512284	0.865024	0.0577275	0.825369	0.381324	0.0693967	0.119596	0.00387084	0.331873	0.557224	0.164063	0.121726	0.0898936	0.00972601	0.870923	0.0798493	0.328355	0.180905	0.0410669	0.658309	0.904564	0.458542	0.0933043	0.0717229	0.837937	0.463439	0.124536	0.877593	0.116684	0.3448	0.174145
Control8	14	0.846283	0.821703	0.664869	0.952172	0.193243	0.731049	0.0699447	0.436304	0.131059	0.0603365	0.09931	0.555946	0.141944	0.891108	0.12583	0.289707	0.760731	0.509061	0.853841	0.0605925	0.8221	0.36504	0.0714811	0.119124	0.00427569	0.348652	0.597801	0.107922	0.200783	0.160734	0.0221262	0.83923	0.0758911	0.318517	0.203893	0.0453809	0.684172	0.886418	0.463445	0.0931597	0.0753025	0.843767	0.478987	0.120131	0.892573	0.125558	0.386276	0.160503
Control9	14	0.835981	0.81584	0.68915	0.941504	0.284454	0.742025	0.0764167	0.402926	0.115382	0.0527915	0.125027	0.480137	0.123083	0.933271	0.167935	0.300797	0.794816	0.548222	0.865627	0.0697078	0.877637	0.397226	0.0814874	0.138459	0.0058392	0.369459	0.597517	0.146969	0.177971	0.167278	0.0212083	0.860177	0.11248	0.330392	0.216698	0.0497229	0.570301	0.913598	0.438563	0.095973	0.0899255	0.812694	0.479047	0.13675	0.885752	0.134448	0.411289	0.177971
Control10	1	0.771741	0.830091	0.741805	0.899668	0.446535	0.723425	0.0737339	0.488874	0.0998345	0.0722244	0.0830998	0.426093	0.141356	0.867646	0.137082	0.359545	0.846609	0.485305	0.870802	0.0595847	0.884239	0.537133	0.0691816	0.0954221	0.00416108	0.373338	0.551033	0.117735	0.159135	0.170666	0.0243052	0.8507	0.100143	0.344834	0.190411	0.034298	0.34637	0.897524	0.409905	0.0835059	0.0657299	0.744399	0.391357	0.112835	0.856679	0.116393	0.43416	0.150153
Control11	1	0.700877	0.78712	0.770759	0.881181	0.50725	0.693322	0.0757049	0.513969	0.107746	0.0734597	0.0724944	0.485881	0.166245	0.916147	0.124721	0.363089	0.8609	0.431011	0.863596	0.0597112	0.886402	0.547982	0.0608445	0.127409	0.00629726	0.365796	0.508447	0.103331	0.173897	0.183401	0.0263309	0.874928	0.143418	0.366204	0.204324	0.0334905	0.349103	0.911276	0.472377	0.078619	0.0736375	0.792067	0.440252	0.116759	0.823384	0.111817	0.409764	0.174851
Control12	1	0.655466	0.806789	0.77009	0.859738	0.585896	0.743409	0.0915537	0.468873	0.101278	0.0842105	0.108678	0.492817	0.183011	0.773533	0.147113	0.376537	0.896821	0.560361	0.881061	0.0546323	0.923839	0.51902	0.0681476	0.120097	0.006771	0.444719	0.681861	0.0833752	0.200064	0.249215	0.0218222	0.873434	0.125907	0.391975	0.197579	0.0464	0.322513	0.905376	0.438674	0.122207	0.0744483	0.734865	0.494677	0.128413	0.836868	0.117151	0.454741	0.192036
Control13	6	0.823932	0.799081	0.739992	0.894279	0.400873	0.735605	0.0760342	0.421342	0.106625	0.0793868	0.0941555	0.480832	0.170395	0.900642	0.132235	0.345187	0.825525	0.52727	0.87408	0.0582508	0.885386	0.429751	0.056269	0.10788	0.00473404	0.351378	0.559979	0.128937	0.168709	0.183952	0.0278756	0.853743	0.0904619	0.35945	0.216975	0.0279102	0.515592	0.911133	0.446827	0.0959787	0.0826695	0.797935	0.513258	0.1253	0.864279	0.118712	0.411385	0.172654
Control14	7	0.844533	0.815557	0.700587	0.91856	0.362324	0.717452	0.0744856	0.51091	0.11131	0.0730523	0.0937023	0.463842	0.127347	0.934053	0.133552	0.297026	0.8097	0.50161	0.873104	0.0689204	0.866289	0.486753	0.0588969	0.125942	0.00970847	0.364816	0.619018	0.101283	0.141173	0.157395	0.0153897	0.872917	0.109929	0.386955	0.203013	0.0392136	0.568313	0.914661	0.437178	0.118939	0.0672303	0.753335	0.491486	0.127086	0.867396	0.126995	0.392129	0.178311
Control15	6	0.915731	0.857712	0.763312	0.915906	0.349805	0.767037	0.0707709	0.615626	0.0789065	0.0451352	0.066335	0.585375	0.114332	0.944985	0.133966	0.371664	0.833966	0.54485	0.862209	0.0426887	0.901583	0.519978	0.0466513	0.120423	0	0.402294	0.592646	0.0823548	0.133785	0.132028	0.0174308	0.878862	0.0865576	0.341724	0.201442	0.0179193	0.544187	0.935916	0.462896	0.0842436	0.0573451	0.864935	0.483077	0.115646	0.906337	0.101378	0.417507	0.116448
[truncated: 288 more columns]
